# Supplementary material for: DNA Sequencing of CD138 Cell Population Reveals TP53 and RAS-MAPK Mutations in Multiple Myeloma at Diagnosis
Source: Cancers (Basel). 2024 Jan 14;16(2):358. doi: 10.3390/cancers16020358 (PMC10813921; doi:10.3390/cancers16020358)
Supplement: Supplementary file 1 [file cancers-16-00358-s001.zip]

Archive with 1 entries (1 files):
- cancers-2794591-supplementary.pdf
